# Supplementary material for: Dissecting R gene and host genetic background effect on the Brassica napus defense response to Leptosphaeria maculans
Source: Sci Rep. 2019 May 6;9:6947. doi: 10.1038/s41598-019-43419-9 (PMC6502879; doi:10.1038/s41598-019-43419-9)
Supplement: Supplementary file 2 — Supplementary Table 1 [file 41598_2019_43419_MOESM2_ESM.xlsx]

## Sheet: RNAseq -10 lanes 
Supp. Table1: Twelve lanes used for RNAseq
Sample name	Time point (dai)	Condition	Replicate	Reads
DH16516 (Topas)	0	Infected	1	10141875
DH16516 (Topas)	0	Infected	2	9923601
DH16516 (Topas)	0	Infected	3	3119673
DH16516 (Topas)	3	Infected	1	8353714
DH16516 (Topas)	3	Infected	2	8334128
DH16516 (Topas)	3	Infected	3	7584607
DH16516 (Topas)	6	Infected	1	7392431
DH16516 (Topas)	6	Infected	2	7158214
DH16516 (Topas)	6	Infected	3	7708081
DH16516 (Topas)	9	Infected	1	7883467
DH16516 (Topas)	9	Infected	2	7376988
DH16516 (Topas)	9	Infected	3	6497060
DH16516 (Topas)	3	Un-infected	1	10875941
DH16516 (Topas)	3	Un-infected	2	7530376
DH16516 (Topas)	3	Un-infected	3	9246433
DH16516 (Topas)	6	Un-infected	1	12288116
DH16516 (Topas)	6	Un-infected	2	9492436
DH16516 (Topas)	6	Un-infected	3	10179646
DH16516 (Topas)	9	Un-infected	1	13984131
DH16516 (Topas)	9	Un-infected	2	10338605
DH16516 (Topas)	9	Un-infected	3	5221006
T-Rlm2	0	Infected	1	6702954
T-Rlm2	0	Infected	2	10029210
T-Rlm2	0	Infected	3	8909712
T-Rlm2	3	Infected	1	9632320
T-Rlm2	3	Infected	2	9336518
T-Rlm2	3	Infected	3	8897599
T-Rlm2	6	Infected	1	8468158
T-Rlm2	6	Infected	2	10617279
T-Rlm2	6	Infected	3	7426990
T-Rlm2	9	Infected	1	5305869
T-Rlm2	9	Infected	2	10925290
T-Rlm2	9	Infected	3	7773551
T-Rlm2	3	Un-infected	1	4977391
T-Rlm2	3	Un-infected	2	8015972
T-Rlm2	3	Un-infected	3	8663650
T-Rlm2	6	Un-infected	1	8638537
T-Rlm2	6	Un-infected	2	9594995
T-Rlm2	6	Un-infected	3	8021151
T-Rlm2	9	Un-infected	1	16795304
T-Rlm2	9	Un-infected	2	8645756
T-Rlm2	9	Un-infected	3	7463279
T-Rlm3	0	Infected	1	2489788
T-Rlm3	0	Infected	2	7760483
T-Rlm3	0	Infected	3	8452834
T-Rlm3	3	Infected	1	6883855
T-Rlm3	3	Infected	2	6574873
T-Rlm3	3	Infected	3	8618128
T-Rlm3	6	Infected	1	5877666
T-Rlm3	6	Infected	2	8827315
T-Rlm3	6	Infected	3	6640885
T-Rlm3	9	Infected	1	34407328
T-Rlm3	9	Infected	2	7170435
T-Rlm3	9	Infected	3	6713162
T-Rlm3	3	Un-infected	1	9156398
T-Rlm3	3	Un-infected	2	7311924
T-Rlm3	3	Un-infected	3	8712672
T-Rlm3	6	Un-infected	1	8223620
T-Rlm3	6	Un-infected	2	5097365
T-Rlm3	6	Un-infected	3	8967408
T-Rlm3	9	Un-infected	1	5282374
T-Rlm3	9	Un-infected	2	9027404
T-Rlm3	9	Un-infected	3	8449073
T-LepR1	0	Infected	1	6948706
T-LepR1	0	Infected	2	9411482
T-LepR1	0	Infected	3	9672967
T-LepR1	3	Infected	1	10930598
T-LepR1	3	Infected	2	12633257
T-LepR1	3	Infected	3	9699216
T-LepR1	6	Infected	1	6309045
T-LepR1	6	Infected	2	9691799
T-LepR1	6	Infected	3	8432006
T-LepR1	9	Infected	1	22971202
T-LepR1	9	Infected	2	8311962
T-LepR1	9	Infected	3	5875593
T-LepR1	3	Un-infected	1	9480585
T-LepR1	3	Un-infected	2	6107525
T-LepR1	3	Un-infected	3	9608191
T-LepR1	6	Un-infected	1	23883256
T-LepR1	6	Un-infected	2	8814824
T-LepR1	6	Un-infected	3	7048102
T-LepR1	9	Un-infected	1	12295391
T-LepR1	9	Un-infected	2	9723841
T-LepR1	9	Un-infected	3	9306978
T-LepR2	0	Infected	1	3738628
T-LepR2	0	Infected	2	10837383
T-LepR2	0	Infected	3	11087971
T-LepR2	3	Infected	1	9332675
T-LepR2	3	Infected	2	7967079
T-LepR2	3	Infected	3	9651294
T-LepR2	6	Infected	1	8692863
T-LepR2	6	Infected	2	7729291
T-LepR2	6	Infected	3	5952327
T-LepR2	9	Infected	1	7953536
T-LepR2	9	Infected	2	12822624
T-LepR2	9	Infected	3	10163530
T-LepR2	3	Un-infected	1	10640143
T-LepR2	3	Un-infected	2	8687890
T-LepR2	3	Un-infected	3	8018575
T-LepR2	6	Un-infected	1	7488090
T-LepR2	6	Un-infected	2	6645532
T-LepR2	6	Un-infected	3	7901826
T-LepR2	9	Un-infected	1	12065232
T-LepR2	9	Un-infected	2	8749554
T-LepR2	9	Un-infected	3	7742486
Westar -N-0-1	0	Infected	1	9166367
Westar -N-0-1	0	Infected	2	9476203
Westar -N-0-1	0	Infected	3	9690009
Westar -N-0-1	3	Infected	1	12009988
Westar -N-0-1	3	Infected	2	8868166
Westar -N-0-1	3	Infected	3	8975238
Westar -N-0-1	6	Infected	1	8420909
Westar -N-0-1	6	Infected	2	8774363
Westar -N-0-1	6	Infected	3	4749214
Westar -N-0-1	9	Infected	1	7730449
Westar -N-0-1	9	Infected	2	6334426
Westar -N-0-1	9	Infected	3	5105282
Westar -N-0-1	3	Un-infected	1	8205733
Westar -N-0-1	3	Un-infected	2	9074624
Westar -N-0-1	3	Un-infected	3	7640842
Westar -N-0-1	6	Un-infected	1	9306269
Westar -N-0-1	6	Un-infected	2	11443467
Westar -N-0-1	6	Un-infected	3	8658785
Westar -N-0-1	9	Un-infected	1	4692319
Westar -N-0-1	9	Un-infected	2	11701101
Westar -N-0-1	9	Un-infected	3	8019947
W-LepR1	0	Infected	1	9722588
W-LepR1	0	Infected	2	9752872
W-LepR1	0	Infected	3	9283797
W-LepR1	3	Infected	1	11833042
W-LepR1	3	Infected	2	7611153
W-LepR1	3	Infected	3	10424605
W-LepR1	6	Infected	1	8582852
W-LepR1	6	Infected	2	9555344
W-LepR1	6	Infected	3	5664546
W-LepR1	9	Infected	1	11915804
W-LepR1	9	Infected	2	7808796
W-LepR1	9	Infected	3	5789799
W-LepR1	3	Un-infected	1	5241765
W-LepR1	3	Un-infected	2	4956289
W-LepR1	3	Un-infected	3	8281314
W-LepR1	6	Un-infected	1	15962066
W-LepR1	6	Un-infected	2	10494213
W-LepR1	6	Un-infected	3	6946724
W-LepR1	9	Un-infected	1	6274557
W-LepR1	9	Un-infected	2	9824397
W-LepR1	9	Un-infected	3	5834635
W-LepR2	0	Infected	1	5290176
W-LepR2	0	Infected	2	8719741
W-LepR2	0	Infected	3	8707012
W-LepR2	3	Infected	1	8807385
W-LepR2	3	Infected	2	7860161
W-LepR2	3	Infected	3	10277901
W-LepR2	6	Infected	1	11630593
W-LepR2	6	Infected	2	8774027
W-LepR2	6	Infected	3	6861981
W-LepR2	9	Infected	1	9690588
W-LepR2	9	Infected	2	8655559
W-LepR2	9	Infected	3	8800044
W-LepR2	3	Un-infected	1	7021699
W-LepR2	3	Un-infected	2	6305555
W-LepR2	3	Un-infected	3	6708687
W-LepR2	6	Un-infected	1	5780619
W-LepR2	6	Un-infected	2	9132864
W-LepR2	6	Un-infected	3	7748844
W-LepR2	9	Un-infected	1	3874746
W-LepR2	9	Un-infected	2	9073533
W-LepR2	9	Un-infected	3	7231874
