# Supplementary material for: Dissecting R gene and host genetic background effect on the Brassica napus defense response to Leptosphaeria maculans
Source: Sci Rep. 2019 May 6;9:6947. doi: 10.1038/s41598-019-43419-9 (PMC6502879; doi:10.1038/s41598-019-43419-9)
Supplement: Supplementary file 3 — Supplementary table 2 [file 41598_2019_43419_MOESM3_ESM.xlsx]

## Sheet: Sheet1
Supp. Table 2: Used primers and probes for ddPCR
Gene ID		Assay	Sequence	Dye	Used restriction enzymes for ddPCR
WRKY33	BnaA04g22040D	Forward Primer	ACA ACA ACT TTC AAA CGC AAC A
		Reverse Primer	AGA CTC CTC GTT TGG TTC TTC
		Probe	TG CTA CAG AG AAC CCT CCA CCA AC	Fused with FAM	EcoRI+HindIII
VQ16	BnaC04g01680D	Forward Primer	CGA ATC CCA TGA GAG TTG AGA C
		Reverse Primer	CCA ACG GCT CAG GAT TTA TCT C
		Probe	CG GAG GTA GC TCG GCG TCT TG	Fused with FAM	EcoRI+XbaI
PDF1.2	BnaA07g32130D	Forward Primer	GAA GTT GTG CGA GAG GTC TAG
		Reverse Primer	CAT GGG AAG TAG CAG ATA CAC C
		Probe	CA AGA TCC AT GTC GTG CTC CCT CAA	Fused with FAM	EcoRI+HindIII
Actin		Forward Primer	TGCTGGATTCTGGTGATGGTGTGT
		Reverse Primer	CAGTGGTCGTACTACTGGTATTG
		Probe	GATGGCGTGTGAAAGAGAGA	Fused with HEX
